# Supplementary material for: A comprehensive welfare scoring system for graft versus host disease clinical assessment in humanised mouse models used for pharmaceutical research
Source: Front Immunol. 2025 Jun 18;16:1617528. doi: 10.3389/fimmu.2025.1617528 (PMC12213481; doi:10.3389/fimmu.2025.1617528)
Supplement: Supplementary file 2 [file Table1.xlsx]

## Sheet: Supp Table 1
Supplementary Table 1: List of mice used for phenotypical and pathological GvHD assessment
Study	Mouse ID	Sex	Strain	Humanisation	Treatment	Tumour bearing?	Days culled post-humanisation	Clinical signs score									Pathology score
								Activity	Posture	Weightloss	Inflammation	Fur condition	Diarrhoea	Breathing	Total clinical score	Clinical sign severity	Lung	Liver	Kidney pathology	Total score
A	1	Female	NSG	10e6 in vitro expanded T cells	Human Biologic drug	Yes	40	0	0	1	1	1	0	0	3	minimal	4	2	2	8
A	2	Female	NSG	10e6 in vitro expanded T cells	Human Biologic drug	Yes	40	0	0	1	4	1	0	0	6	mild	2	1	0	3
A	3	Female	NSG	10e6 in vitro expanded T cells	Human Biologic drug	Yes	40	0	0	1	1	1	0	0	3	minimal	1	1	0	2
B	4	Female	NSG MHC I/II dKO	10e6 PBMCs	Human Biologic drug	Yes	39	0	0	6	4	0	0	0	10	severe	3	4	2	9
B	5	Female	NSG MHC I/II dKO	10e6 PBMCs	Human Biologic drug	Yes	38	0	1	1	9	1	0	0	12	severe	2	2	3	7
C	6	Female	NSG MHC I/II dKO	10e6 PBMCs	No treatment	Yes	18	0	0	0	0	0	0	0	0	minimal	1	3	1	5
D	7	Female	NSG	0.75e6 antigen-specific CD8 T cells	Human Biologic drug	Yes	21	0	1	2	4	1	0	0	8	moderate	3	3	1	7
D	8	Female	NSG	1e6 antigen-specific CD8+ T cells	Human Biologic drug	Yes	13	1	0	2	0	1	0	0	4	mild	3	3	1	7
D	9	Female	NSG	1e6 antigen-specific CD8+ T cells	Human Biologic drug	Yes	13	1	0	2	0	1	0	0	4	mild	4	2	1	7
E	10	Female	NSG	10e6 in vitro expanded T cells	Human Biologic drug	Yes	19	3	1	2	0	1	0	0	7	moderate	2	3	0	5
F	11	Female	NSG	10e6 in vitro expanded T cells	Human Biologic drug	Yes	34	0	4	2	0	0	0	0	6	mild	1	1	0	2
G	12	Female	NSG	1e6 antigen-specific CD8+ T cells	Negative Control	Yes	14	0	0	0	0	0	0	0	0	minimal	0	0	0	0
H	13	Female	NSG	0.5e6 antigen-specific CD8+ T cells	Human Biologic drug	Yes	27	0	1	1	0	1	0	9	12	severe	3	1	2	6
H	14	Female	NSG	0.5e6 antigen-specific CD8+ T cells	Negative Control	Yes	25	0	0	0	0	0	0	0	0	minimal	0	0	0	0
H	15	Female	NSG	0.5e6 antigen-specific CD8+ T cells	Negative Control	Yes	26	0	0	1	0	1	0	9	11	severe	2	2	2	6
H	16	Female	NSG	0.5e6 antigen-specific CD8+ T cells	Negative Control	Yes	21	0	0	0	0	0	0	0	0	minimal	0	0	0	0
H	17	Female	NSG	0.5e6 antigen-specific CD8+ T cells	Negative Control	Yes	17	0	0	9	1	1	0	0	11	severe	2	3	1	6
H	18	Female	NSG	0.5e6 antigen-specific CD8+ T cells	Negative Control	Yes	18	0	1	1	0	1	0	5	8	moderate	2	3	1	6
H	19	Female	NSG	0.5e6 antigen-specific CD8+ T cells	Human Biologic drug	Yes	18	0	0	0	0	0	0	0	0	minimal	1	0	0	1
H	20	Female	NSG	0.5e6 antigen-specific CD8+ T cells	Negative Control	Yes	25	4	0	1	1	0	0	9	15	severe	2	3	3	8
I	21	Female	NSG	1e6 antigen-specific CD8+ T cells	Human Biologic drug	Yes	34	0	0	6	0	0	0	0	6	mild	0	0	0	0
J	22	Male	NSG MHC I/II dKO	10e6 PBMCs	Human Biologic drug	Yes	16	0	0	2	4	1	0	0	7	moderate	0	4	3	7
J	23	Male	NSG MHC I/II dKO	10e6 PBMCs	Human Biologic drug	Yes	19	0	0	9	4	4	0	0	17	severe	0	4	0	4
J	24	Male	NSG MHC I/II dKO	10e6 PBMCs	Human Biologic drug	Yes	20	0	0	6	1	4	0	0	11	severe	1	4	2	7
J	25	Male	NSG MHC I/II dKO	10e6 PBMCs	Human Biologic drug	Yes	19	0	0	1	4	4	0	0	9	severe	1	4	1	6
J	26	Male	NSG MHC I/II dKO	10e6 PBMCs	Human Biologic drug	Yes	27	0	1	6	1	1	0	0	9	severe	1	3	1	5
J	27	Male	NSG MHC I/II dKO	10e6 PBMCs	Human Biologic drug	Yes	21	0	0	6	4	1	0	0	11	severe	0	4	2	6
J	28	Male	NSG MHC I/II dKO	10e6 PBMCs	Vehicle	Yes	16	1	0	2	4	4	0	0	11	severe	0	4	0	4
J	29	Male	NSG MHC I/II dKO	10e6 PBMCs	Human Biologic drug	Yes	20	0	0	6	4	1	0	0	11	severe	0	4	1	5
J	30	Male	NSG MHC I/II dKO	10e6 PBMCs	Human Biologic drug	Yes	16	1	0	2	4	4	0	0	11	severe	0	4	0	4
K	31	Male	NSG MHC I/II dKO	10e6 PBMCs	No treatment	Yes	46	0	0	1	1	1	0	0	3	minimal	2	3	2	7
